# Supplementary material for: Tractable targets for meropenem-sparing antimicrobial stewardship interventions
Source: JAC Antimicrob Resist. 2019 Sep 6;1(2):dlz042. doi: 10.1093/jacamr/dlz042 (PMC8210134; doi:10.1093/jacamr/dlz042)
Supplement: dlz042_Supplementary_Data [file dlz042_supplementary_data.zip]

Archive with 2 entries (2 files):
- Reviewer reports.zip
- Supplementary_data.docx
